# Supplementary material for: Quercetin and Its Structural Analogs as NUDT5 Inhibitors: A Preliminary In Silico Study
Source: Int J Mol Sci. 2025 Sep 11;26(18):8843. doi: 10.3390/ijms26188843 (PMC12469961; doi:10.3390/ijms26188843)
Supplement: Supplementary file 1 [file ijms-26-08843-s001.zip]

Archive with 1 entries (1 files):
- ijms-3830916-supplementary.pdf
